# Supplementary material for: Developing Chenopodium ficifolium as a potential B genome diploid model system for genetic characterization and improvement of allotetraploid quinoa (Chenopodium quinoa)
Source: BMC Plant Biol. 2021 Oct 25;21:490. doi: 10.1186/s12870-021-03270-5 (PMC8543794; doi:10.1186/s12870-021-03270-5)
Supplement: Supplementary file 3 — Additional file 3: Table S1-C: Evaluation of flowering time difference between Portsmouth and Quebec accessions. Table S2. Goodness of fit tests. Chi-Square Goodness of fit tests for segregation of FTL1 genotypes, A1A1, A1A2, and A2A2 among the F2 populations of 1st and 2nd experiment. The table also shows the results for the Chi-Square homogeneity tests on the F2 populations of the two experiments. Table S3. BLASTn result of all FTL amplicons to the Cq_PI614886_V1 chromosome assembly of quinoa. Table S4. T-tests. T-Test (Independent sample with unequal variance) results for comparison between P and QC accessions for flowering time, plant height, number of branches, branch angle, and internode length in the two experiments. The mean (de-transformed), df, t-ratio, and the p-value of each test is included. Table S5. Multivariate correlation analysis of traits phenotyped in 1st and 2nd experiments. Table S6. Pairwise t-tests on FTL1 genotypes of 1st and 2nd experiments. Table S7. Unique SNPs identified in C. ficifolium accessions, Portsmouth and Quebec, in reference to FTL1 gene in B-subgenome of quinoa. [file 12870_2021_3270_MOESM3_ESM.zip › Additional file 3_Table S1_Preliminary study.xlsx]

## Sheet: Experimental design
	Table S1_Additonal File 3: Preliminary study of phenotypic differences between Portsmouth and Quebec accessions
	This file includes seven sub tables (sheets) that provide information on the design and the results of the preliminary study
	Table S1-A: Experimental design for phenotypic evaluation of C.ficifolium, Portsmouth (P)
	and Quebec (QC) accessions
	Objective:
	Major	To evaluate the C.ficifolium accessions, P and QC, for phenotypic difference in
		different traits of interest
	Minor	To identify appropriate environment for growth and easier phenotypic visualization
		of C. ficifolium accessions for continuing and future research
	Experimental site	Light	Temperature	Humidity	Number of plants
	Growth Chamber (GC)	16 hr. day,	25 ºC day,	0.7	P- 10
		8 hr. night	25 ºC night		QC-10
	Greenhouse with Supplementary Light (SL)	16 hr. day,	22 ºC day,	0.5	P-10
		8 hr. night	18 ºC night		QC-10
	Greenhouse with Natural Light (NL)	Natural day length (short, November to January)	19 ºC (Average.)	0.25	P-10
					QC-10
	** 20 plants in each of experimental site were randomly arranged using Completely Randomized Design (CRD)
	** For analysis, the accessions were compared only within each experimental site.

## Sheet: ANOVA test
	Table S1-B: One way ANOVA test result between Portsmouth and Quebec accession for all of the
	phenotyped traits except flowering time
	Analysis was done using Jmp (JMP Pro. 14.1 Statistical Software, Cary, NC).
	Phenotypic traits	Experimental site	Accessions	Mean	SD	n	df	MS	F Ratio	ANOVA	Levene
										p-value	p-value
	Plant height	GC	P	27.5	2.8	20	T= 1	207.3	11.85	0.002	0.23
			QC	33.9	5.2		E= 18
		SL	P	44.6	3.5	20	T= 1	3251.2	146.54	< 0.0001	0.1
			QC	70.1	5.7		E= 18
		NL	P	35.6	3	20	T= 1	419.5	16.04	0.0008	0.07
			QC	44.8	6.5		E= 18
	Number of branches	GC	P	15	2.2	20	T= 1	204.8	40.77	< 0.0001	0.87
			QC	21.4	2.2		E= 18
		SL	P	12.3	2	20	T= 1	96.8	24.13	0.0001	0.09
			QC	16.7	1.9		E= 18
		NL	P	14.5	1.4	20	T= 1	76	16.51	0.0007	0.08
			QC	18.4	2.7		E= 18
	Branch angle	GC	P	73.5	2.6	20	T= 1	1580.2	178.83	< 0.0001	0.41
			QC	55.7	3.2		E= 18
		SL	P	80.1	2.1	20	T= 1	1910.8	144.22	<0.0001	0.27
			QC	60.5	4.6		E= 18
		NL	P	84.7	1.2	20	T= 1	457.2	128.29	<0.0001	0.054
			QC	75.16	2.3		E= 18
	Internode length	GC	P	1.9	0.27	20	T= 1	0.28	2.76	0.1	0.67
			QC	1.6	0.36		E= 18
		SL	P	3.6	0.29	20	T= 1	1.25	6.94	0.01	0.21
			QC	4.2	0.26		E= 18
		NL	P	2.5	0.21	20	T=1	0.002	0.004	0.94	0.1
			QC	2.5	0.36		E=18

## Sheet: Flowering time
	Table S1-C: Evaluation of flowering time difference between Portsmouth
	and Quebec accessions
	The accessions were phenotyped for their growth stage at 55 DAS and the number of plants belonging to each of the growth stage was recorded
	Experimental site	Accessions	No flowering stage	Flowering stage	Pollen shedding stage
	Growth Chamber (GC)	P	0	0	10
		QC	0	0	10
	Greenhouse with Supplementary Light (SL)	P	0	0	10
		QC	10	0	0
	Greenhouse with Natural Light (NL)	P	0	1	9
		QC	1	8	1

## Sheet: Plant height
	Table S1-D:Evaluation of plant height difference between
	Portsmouth and Quebec accessions
	Experimental site	Plant number	Accession	Plant height (cm)
	Growth Chamber (GC)	1	P	22.1605
		2	P	28.4493
		3	P	24.2567
		4	P	31.943
		5	P	27.3512
		6	P	28.3494
		7	P	29.9466
		8	P	29.3477
		9	P	27.8503
		10	P	25.7541
		11	QC	29.9466
		12	QC	45.7185
		13	QC	40.4279
		14	QC	32.6418
		15	QC	30.9448
		16	QC	33.4404
		17	QC	33.5402
		18	QC	32.2425
		19	QC	32.9413
		20	QC	28.3494
	Greenhouse with Supplementary Light (SL)	1	P	39.116
		2	P	44.45
		3	P	45.212
		4	P	42.926
		5	P	45.72
		6	P	38.354
		7	P	47.498
		8	P	47.752
		9	P	48.768
		10	P	46.228
		11	QC	80.01
		12	QC	76.2
		13	QC	72.136
		14	QC	64.516
		15	QC	63.5
		16	QC	73.152
		17	QC	65.278
		18	QC	70.358
		19	QC	71.882
		20	QC	64.008
	Greenhouse with Natural Light (NL	1	P	35.56
		2	P	36.322
		3	P	36.068
		4	P	31.496
		5	P	31.75
		6	P	38.1
		7	P	41.91
		8	P	36.322
		9	P	33.02
		10	P	35.052
		11	QC	39.624
		12	QC	54.356
		13	QC	49.276
		14	QC	33.782
		15	QC	54.61
		16	QC	44.958
		17	QC	41.402
		18	QC	40.5892
		19	QC	43.942
		20	QC	44.45
	Growth Chamber (GC)		Greenhouse with Supplementary Light (SL)		Greenhouse with Natural Light (NL)
	P	QC	P	QC	P	QC
MEAN	27.5409	34.0193	44.6024	70.104	35.56	44.6989
MIN	22.1605	28.3494	38.354	63.5	31.496	33.782
MAX	31.943	45.7185	48.768	80.01	41.91	54.61

## Sheet: Number of branches
	Table S1-E:Evaluation of number of branches between Portsmouth and Quebec accessions
	** For number of branches, measurements were taken only from the bottom 85 % of plant height to exclude
	inflorescence branch from the count
	Experimental site	Accessions	Plant number	Number of branches
	Growth Chamber (GC)	P	1	13
		P	2	14
		P	3	14
		P	4	16
		P	5	11
		P	6	16
		P	7	18
		P	8	16
		P	9	18
		P	10	14
		QC	11	20
		QC	12	18
		QC	13	23
		QC	14	21
		QC	15	19
		QC	16	24
		QC	17	20
		QC	18	21
		QC	19	23
		QC	20	25
	Greenhouse with Supplementary Light (SL)	P	1	10
		P	2	14
		P	3	9
		P	4	12
		P	5	12
		P	6	11
		P	7	16
		P	8	13
		P	9	14
		P	10	12
		QC	11	21
		QC	12	18
		QC	13	15
		QC	14	16
		QC	15	15
		QC	16	18
		QC	17	15
		QC	18	17
		QC	19	17
		QC	20	15
	Greenhouse with Natural Light (NL)	P	1	14
		P	2	14
		P	3	13
		P	4	12
		P	5	16
		P	6	16
		P	7	16
		P	8	16
		P	9	14
		P	10	14
		QC	11	14
		QC	12	19
		QC	13	19
		QC	14	21
		QC	15	22
		QC	16	18
		QC	17	16
		QC	18	21
		QC	19	15
		QC	20	19
		Growth Chamber (GC)		Greenhouse with Supplementary Light (SL)		Greenhouse with Natural Light (NL)
		P	QC	P	QC	P	QC
	MEAN	15	21.4	12.3	16.7	14.5	18.4
	MIN	11	18	9	15	12	14
	MAX	18	25	16	21	16	22

## Sheet: Branch angle
Table S1-F: Evaluation of branch angle between Portsmouth
and Quebec accessions
** Branch angle of 7 lowermost branches were measured for each plants of an experiment
and their average was used for analysis
.
Experimental site	Accessions	Plant number	Average angle per plant (degree)
Growth chamber	P	1	74.939
	P	2	74.4806
	P	3	74.9545
	P	4	74.1271
	P	5	75.5153
	P	6	69.4705
	P	7	74.072
	P	8	71.3279
	P	9	77.1381
	P	10	69.0175
	QC	11	50.3832
	QC	12	59.0168
	QC	13	59.4646
	QC	14	58.8549
	QC	15	53.1666
	QC	16	54.6209
	QC	17	54.7785
	QC	18	55.6794
	QC	19	52.264
	QC	20	59.0464
Greenhouse with Supplementary Light (SL)	P	1	80.8613
	P	2	80.8837
	p	3	79.1291
	P	4	77.5751
	P	5	82.9258
	P	6	77.8233
	P	7	76.9636
	P	8	81.1788
	p	9	82.6643
	P	10	81.3453
	QC	11	70.3934
	QC	12	61.0983
	QC	13	59.6626
	QC	14	62.3234
	QC	15	61.3905
	QC	16	54.4871
	QC	17	53.1734
	QC	18	62.4662
	QC	19	61.1536
	QC	20	59.721
Greenhouse with Natural Light (NL)	P	1	86.5447
	P	2	83.3607
	P	3	84.1652
	P	4	83.8455
	P	5	84.9148
	P	6	84.8987
	P	7	85.8703
	P	8	82.5614
	p	9	85.1267
	P	10	85.9216
	QC	11	74.0646
	QC	12	76.8731
	QC	13	74.917
	QC	14	72.7168
	QC	15	78.2367
	QC	16	76.1839
	QC	17	72.2789
	QC	18	72.4171
	QC	19	74.9411
	QC	20	78.8783
	Growth Chamber (GC)		Greenhouse with Supplementary Light (SL)		Greenhouse with Natural Light (NL)
	P	QC	P	QC	P	QC
MEAN	73.5042	55.7275	80.135	60.587	84.721	75.1508
MIN	69.0175	50.3832	76.9636	53.1734	82.5614	72.2789
MAX	77.1381	59.4646	82.9258	70.3934	86.5447	78.8783

## Sheet: Internode length
Table S1-G : Evaluation of Internode length between Portsmouth
and Quebec accessions
**Internode length was calculated by dividing the plant height by the number of branches.
Experimental site	Accession	Growth chamber	Number of branches	Plant height (cm)	Internode length (cm)
Growth Chamber (GC)	P	1	13	22.1605	1.70465
	P	2	14	28.4493	2.03209
	P	3	14	24.2567	1.73262
	P	4	16	31.943	1.99644
	P	5	11	27.3512	2.48648
	P	6	16	28.3494	1.77184
	P	7	18	29.9466	1.6637
	P	8	16	29.3477	1.83423
	P	9	18	27.8503	1.54724
	P	10	14	25.7541	1.83958
	QC	11	20	29.9466	1.49733
	QC	12	18	45.7185	2.53992
	QC	13	23	40.4279	1.75774
	QC	14	21	32.6418	1.55437
	QC	15	19	30.9448	1.62867
	QC	16	24	33.4404	1.39335
	QC	17	20	33.5402	1.67701
	QC	18	21	32.2425	1.53536
	QC	19	23	32.9413	1.43223
	QC	20	25	28.3494	1.13398
Greenhouse with Supplementary Light (SL)	P	1	10	39.116	3.9116
	P	2	14	44.45	3.175
	P	3	9	45.212	5.02356
	P	4	12	42.926	3.57717
	P	5	12	45.72	3.81
	P	6	11	38.354	3.48673
	P	7	16	47.498	2.96862
	P	8	13	47.752	3.67323
	P	9	14	48.768	3.48343
	P	10	12	46.228	3.85233
	QC	11	21	80.01	3.81
	QC	12	18	76.2	4.23333
	QC	13	15	72.136	4.80907
	QC	14	16	64.516	4.03225
	QC	15	15	63.5	4.23333
	QC	16	18	73.152	4.064
	QC	17	15	65.278	4.35187
	QC	18	17	70.358	4.13871
	QC	19	17	71.882	4.22835
	QC	20	15	64.008	4.2672
Greenhouse with Natural Light (NL)	P	1	14	35.56	2.54
	P	2	14	36.322	2.59443
	P	3	13	36.068	2.77446
	P	4	12	31.496	2.62467
	P	5	16	31.75	1.98438
	P	6	16	38.1	2.38125
	P	7	16	41.91	2.61938
	P	8	16	36.322	2.27013
	P	9	14	33.02	2.35857
	P	10	14	35.052	2.50371
	QC	11	14	39.624	2.83029
	QC	12	19	54.356	2.86084
	QC	13	19	49.276	2.59347
	QC	14	21	33.782	1.60867
	QC	15	22	54.61	2.48227
	QC	16	18	44.958	2.49767
	QC	17	16	41.402	2.58763
	QC	18	21	40.5892	1.93282
	QC	19	15	43.942	2.92947
	QC	20	19	44.45	2.33947
	Growth Chamber (GC)		Greenhouse with Supplementary Light (SL)		Greenhouse with Natural Light (NL)
	P	QC	P	QC	P	QC
MEAN	1.86089	1.61499	3.69617	4.21681	2.4651	2.46626
MIN	1.54724	1.13398	2.96862	3.81	1.98438	1.60867
MAX	2.53992	2.53992	5.02356	4.80907	2.77446	2.92947
