# Supplementary material for: Developing Chenopodium ficifolium as a potential B genome diploid model system for genetic characterization and improvement of allotetraploid quinoa (Chenopodium quinoa)
Source: BMC Plant Biol. 2021 Oct 25;21:490. doi: 10.1186/s12870-021-03270-5 (PMC8543794; doi:10.1186/s12870-021-03270-5)
Supplement: Supplementary file 3 — Additional file 3: Table S1-C: Evaluation of flowering time difference between Portsmouth and Quebec accessions. Table S2. Goodness of fit tests. Chi-Square Goodness of fit tests for segregation of FTL1 genotypes, A1A1, A1A2, and A2A2 among the F2 populations of 1st and 2nd experiment. The table also shows the results for the Chi-Square homogeneity tests on the F2 populations of the two experiments. Table S3. BLASTn result of all FTL amplicons to the Cq_PI614886_V1 chromosome assembly of quinoa. Table S4. T-tests. T-Test (Independent sample with unequal variance) results for comparison between P and QC accessions for flowering time, plant height, number of branches, branch angle, and internode length in the two experiments. The mean (de-transformed), df, t-ratio, and the p-value of each test is included. Table S5. Multivariate correlation analysis of traits phenotyped in 1st and 2nd experiments. Table S6. Pairwise t-tests on FTL1 genotypes of 1st and 2nd experiments. Table S7. Unique SNPs identified in C. ficifolium accessions, Portsmouth and Quebec, in reference to FTL1 gene in B-subgenome of quinoa. [file 12870_2021_3270_MOESM3_ESM.zip › Additional file 3_Table S3_Blastn result.xlsx]

## Sheet: BLASTn
Table S3_Additional file 3: BLASTn result of all FTL amplicons to the Cq_PI614886_V1 chromosome assembly of quinoa
Query sequence ID	Subject sequence ID	Percentage identity	Length	Mismatch	Gapopen	Query start	Query end	Subject start	Subject end	evalue	Bitscore
A1_FTLAMPLICON_contig	Chr18	91.935	682	9	11	250	900	23606755	23606089	0	913
A1_FTLAMPLICON_contig	Chr18	93.353	331	17	5	1342	1668	27083262	27082933	9.53e-135	486
A1_FTLAMPLICON_contig	Chr18	94.231	312	14	4	1358	1665	29090428	29090739	2.06e-131	475
A1_FTLAMPLICON_contig	Chr18	92.547	322	19	5	1353	1669	19844591	19844270	2.08e-126	459
A1_FTLAMPLICON_contig	Chr18	90.228	307	23	5	1356	1655	26210477	26210783	1.65e-107	396
A1_FTLAMPLICON_contig	Chr18	88.78	205	8	7	871	1064	23606086	23605886	1.06e-59	237
A1_FTLAMPLICON_contig	Chr18	78.983	295	44	12	799	1079	4786117	4786407	3.89e-44	185
A1_FTLAMPLICON_contig	Chr18	80.556	180	20	7	906	1072	16293308	16293131	8.61e-26	124
A1_FTLAMPLICON_contig	Chr05	93.276	580	25	9	1772	2348	77597650	77597082	0	846
A1_FTLAMPLICON_contig	Chr05	92.188	320	21	1	1353	1668	77593166	77592847	3.48e-124	451
A1_FTLAMPLICON_contig	Chr05	92.722	316	14	6	1353	1664	50941011	50941321	1.25e-123	449
A1_FTLAMPLICON_contig	Chr05	92.089	316	13	8	1362	1666	81132578	81132264	3.5e-119	435
A1_FTLAMPLICON_contig	Chr05	90.794	315	14	2	1354	1664	72418321	72418624	2.12e-111	409
A1_FTLAMPLICON_contig	Chr05	87.24	337	25	9	1354	1674	68994280	68993946	1e-99	370
A1_FTLAMPLICON_contig	Chr05	92.965	199	8	3	1158	1355	77597988	77597795	2.23e-76	292
A1_FTLAMPLICON_contig	Chr05	82.258	248	29	14	191	423	61201068	61200821	1.39e-48	200
A1_FTLAMPLICON_contig	Chr05	79.225	284	42	11	799	1068	75264387	75264107	5.04e-43	182
A1_FTLAMPLICON_contig	Chr05	81.166	223	28	9	188	399	67794760	67794979	1.41e-38	167
A1_FTLAMPLICON_contig	Chr05	78.947	266	35	13	817	1065	28739257	28739518	6.56e-37	161
A1_FTLAMPLICON_contig	Chr05	94.949	99	4	1	1665	1763	77597793	77597696	1.1e-34	154
A1_FTLAMPLICON_contig	Chr05	81.183	186	19	9	891	1064	71089827	71090008	3.98e-29	135
A1_FTLAMPLICON_contig	Chr05	87.288	118	12	2	953	1068	5012339	5012223	5.15e-28	132
A1_FTLAMPLICON_contig	Chr05	86.667	120	14	2	951	1068	80174150	80174031	5.15e-28	132
A1_FTLAMPLICON_contig	Chr03	95.886	316	9	4	1353	1664	52981347	52981662	5.66e-142	510
A1_FTLAMPLICON_contig	Chr03	93.569	311	16	4	1356	1662	74839557	74839247	1.61e-127	462
A1_FTLAMPLICON_contig	Chr03	85.165	182	13	7	894	1064	56970993	56970815	8.43e-41	174
A1_FTLAMPLICON_contig	Chr03	75.26	384	74	18	189	567	71882318	71881951	1.82e-37	163
A1_FTLAMPLICON_contig	Chr03	82.54	189	23	5	896	1074	61027956	61028144	8.49e-36	158
A1_FTLAMPLICON_contig	Chr03	77.419	279	47	10	802	1074	6626522	6626254	3.95e-34	152
A1_FTLAMPLICON_contig	Chr03	89.655	116	9	3	951	1064	19836630	19836744	6.61e-32	145
A1_FTLAMPLICON_contig	Chr03	88.596	114	11	2	951	1062	52913316	52913203	1.11e-29	137
A1_FTLAMPLICON_contig	Chr03	86.325	117	13	3	951	1065	78168416	78168531	8.61e-26	124
A1_FTLAMPLICON_contig	Chr16	93.891	311	19	0	1354	1664	15936469	15936159	2.67e-130	472
A1_FTLAMPLICON_contig	Chr16	92.453	318	18	2	1355	1666	65744433	65744116	3.48e-124	451
A1_FTLAMPLICON_contig	Chr16	93.137	306	17	4	1359	1660	66688039	66687734	4.5e-123	448
A1_FTLAMPLICON_contig	Chr16	90.852	317	19	7	1356	1662	11436500	11436184	3.53e-114	418
A1_FTLAMPLICON_contig	Chr16	89.308	318	28	3	1351	1664	14937229	14936914	1.65e-107	396
A1_FTLAMPLICON_contig	Chr16	86.387	191	12	4	891	1068	66231473	66231284	1.8e-47	196
A1_FTLAMPLICON_contig	Chr16	81.614	223	29	4	189	410	6820700	6820911	8.43e-41	174
A1_FTLAMPLICON_contig	Chr16	93.636	110	5	2	957	1065	2352973	2353081	1.82e-37	163
A1_FTLAMPLICON_contig	Chr16	84.472	161	21	4	180	339	16759437	16759280	3.05e-35	156
A1_FTLAMPLICON_contig	Chr16	78.481	237	38	11	189	423	34801933	34802158	2.38e-31	143
A1_FTLAMPLICON_contig	Chr16	84	150	21	3	191	339	69816422	69816275	8.55e-31	141
A1_FTLAMPLICON_contig	Chr16	83.893	149	21	3	226	373	69915340	69915486	3.08e-30	139
A1_FTLAMPLICON_contig	Chr17	93.891	311	15	1	1356	1662	45704395	45704085	3.45e-129	468
A1_FTLAMPLICON_contig	Chr17	93.603	297	8	7	1354	1641	70295538	70295832	1.26e-118	433
A1_FTLAMPLICON_contig	Chr17	94.565	184	10	0	1356	1539	45705343	45705160	3.73e-74	285
A1_FTLAMPLICON_contig	Chr17	85.87	184	12	4	894	1064	26720857	26720675	1.4e-43	183
A1_FTLAMPLICON_contig	Chr17	84.946	186	16	8	891	1064	66673002	66672817	6.52e-42	178
A1_FTLAMPLICON_contig	Chr17	83.684	190	17	7	894	1072	74576791	74576977	1.41e-38	167
A1_FTLAMPLICON_contig	Chr17	82.323	198	20	7	189	372	28052638	28052442	8.49e-36	158
A1_FTLAMPLICON_contig	Chr17	90.756	119	9	2	955	1072	57085009	57085126	8.49e-36	158
A1_FTLAMPLICON_contig	Chr17	89.565	115	11	1	951	1064	57687233	57687347	6.61e-32	145
A1_FTLAMPLICON_contig	Chr00	93.375	317	15	6	1353	1664	13533141	13532826	4.47e-128	464
A1_FTLAMPLICON_contig	Chr00	79.505	283	43	9	796	1065	16153704	16153984	1.08e-44	187
A1_FTLAMPLICON_contig	Chr00	85.165	182	15	7	894	1064	184634519	184634699	2.34e-41	176
A1_FTLAMPLICON_contig	Chr06	92.722	316	19	1	1353	1664	17421443	17421758	2.69e-125	455
A1_FTLAMPLICON_contig	Chr06	87.097	186	12	8	891	1064	71588623	71588438	1.39e-48	200
A1_FTLAMPLICON_contig	Chr06	82.906	234	27	10	189	410	15738396	15738164	5e-48	198
A1_FTLAMPLICON_contig	Chr06	81.633	245	33	10	191	423	5978768	5979012	2.33e-46	193
A1_FTLAMPLICON_contig	Chr06	79.505	283	39	14	801	1068	178726	178448	1.4e-43	183
A1_FTLAMPLICON_contig	Chr06	81.538	195	23	6	894	1076	9715964	9715771	5.11e-33	148
A1_FTLAMPLICON_contig	Chr06	88.034	117	10	4	951	1065	49352675	49352789	3.98e-29	135
A1_FTLAMPLICON_contig	Chr06	78.125	160	25	5	187	337	6111509	6111667	2.43e-16	93.5
A1_FTLAMPLICON_contig	Chr09	92.381	315	19	5	1353	1662	6256328	6256642	1.62e-122	446
A1_FTLAMPLICON_contig	Chr09	91.111	315	23	5	1354	1664	3367275	3366962	7.58e-116	424
A1_FTLAMPLICON_contig	Chr01	92.628	312	18	2	1356	1662	92026418	92026107	1.62e-122	446
A1_FTLAMPLICON_contig	Chr01	91.346	312	21	6	1356	1662	39358176	39357866	2.73e-115	422
A1_FTLAMPLICON_contig	Chr01	90.823	316	24	2	1352	1662	49957258	49956943	9.81e-115	420
A1_FTLAMPLICON_contig	Chr01	90.127	314	27	4	1353	1662	117150544	117150857	7.63e-111	407
A1_FTLAMPLICON_contig	Chr01	81.624	234	30	10	189	410	29986488	29986720	5.04e-43	182
A1_FTLAMPLICON_contig	Chr01	86.275	153	19	2	188	339	61815675	61815826	5.07e-38	165
A1_FTLAMPLICON_contig	Chr01	83.59	195	11	5	894	1075	23467877	23467691	1.82e-37	163
A1_FTLAMPLICON_contig	Chr01	84.971	173	13	9	903	1064	71491742	71491912	1.82e-37	163
A1_FTLAMPLICON_contig	Chr01	90.517	116	10	1	951	1065	124134832	124134947	3.95e-34	152
A1_FTLAMPLICON_contig	Chr01	88.618	123	13	1	951	1072	20668238	20668360	5.11e-33	148
A1_FTLAMPLICON_contig	Chr01	83.333	174	16	3	907	1068	47921019	47920847	5.11e-33	148
A1_FTLAMPLICON_contig	Chr01	81.538	195	19	7	182	370	66716621	66716438	6.61e-32	145
A1_FTLAMPLICON_contig	Chr01	88.333	120	12	2	947	1064	108015849	108015968	2.38e-31	143
A1_FTLAMPLICON_contig	Chr01	85.124	121	14	2	947	1063	51911695	51911815	1.11e-24	121
A1_FTLAMPLICON_contig	Chr01	90.667	75	7	0	1477	1551	121608273	121608199	1.45e-18	100
A1_FTLAMPLICON_contig	Chr11	90.994	322	24	5	1353	1670	67991092	67990772	4.53e-118	431
A1_FTLAMPLICON_contig	Chr11	91.558	308	23	3	1358	1662	70153697	70154004	7.58e-116	424
A1_FTLAMPLICON_contig	Chr11	88.959	317	30	5	1356	1668	57584521	57584206	2.77e-105	388
A1_FTLAMPLICON_contig	Chr11	88.589	333	17	13	1354	1665	68140856	68140524	9.95e-105	387
A1_FTLAMPLICON_contig	Chr11	85.981	321	31	8	1354	1661	53856346	53856665	1.31e-88	333
A1_FTLAMPLICON_contig	Chr11	85.551	263	29	3	1354	1614	53697990	53698245	1.35e-68	267
A1_FTLAMPLICON_contig	Chr11	89.535	172	13	3	1493	1664	68096489	68096655	4.97e-53	215
A1_FTLAMPLICON_contig	Chr11	87.293	181	10	4	894	1062	61782642	61782463	6.47e-47	195
A1_FTLAMPLICON_contig	Chr11	84.878	205	16	7	891	1082	65169865	65170067	2.33e-46	193
A1_FTLAMPLICON_contig	Chr11	81.702	235	30	10	188	410	72465567	72465800	1.4e-43	183
A1_FTLAMPLICON_contig	Chr11	82.407	216	20	8	875	1075	52704	52916	3.03e-40	172
A1_FTLAMPLICON_contig	Chr11	86.928	153	18	2	188	339	25557039	25556888	1.09e-39	171
A1_FTLAMPLICON_contig	Chr11	86.897	145	16	2	189	333	11930717	11930576	2.36e-36	159
A1_FTLAMPLICON_contig	Chr11	82.653	196	16	11	884	1064	48264890	48264698	8.49e-36	158
A1_FTLAMPLICON_contig	Chr11	88.889	126	13	1	951	1075	59222092	59221967	1.1e-34	154
A1_FTLAMPLICON_contig	Chr11	76.8	250	55	3	188	435	58900355	58900603	1.11e-29	137
A1_FTLAMPLICON_contig	Chr11	84.677	124	18	1	250	373	71726783	71726905	3.1e-25	122
A1_FTLAMPLICON_contig	Chr11	95.745	47	1	1	905	950	4405717	4405763	8.8e-11	75
A1_FTLAMPLICON_contig	Chr12	80.061	326	40	9	2031	2348	3195517	3195825	2.97e-55	222
A1_FTLAMPLICON_contig	Chr12	82.591	247	39	4	193	437	7604906	7605150	4.97e-53	215
A1_FTLAMPLICON_contig	Chr12	80.4	250	43	5	193	437	1688325	1688077	3.89e-44	185
A1_FTLAMPLICON_contig	Chr12	82.87	216	25	9	187	391	54876071	54875857	1.4e-43	183
A1_FTLAMPLICON_contig	Chr12	81.776	214	31	5	191	398	11838168	11838379	3.03e-40	172
A1_FTLAMPLICON_contig	Chr12	79.435	248	37	11	188	423	38708527	38708282	1.82e-37	163
A1_FTLAMPLICON_contig	Chr12	89.552	67	5	2	891	955	23153099	23153033	1.46e-13	84.2
A1_FTLAMPLICON_contig	Chr12	88.571	70	2	5	891	955	2586534	2586602	1.89e-12	80.5
A1_FTLAMPLICON_contig	Chr15	82.186	247	33	9	188	423	57103971	57103725	3.87e-49	202
A1_FTLAMPLICON_contig	Chr15	83.908	174	23	5	191	361	48889884	48889713	6.56e-37	161
A1_FTLAMPLICON_contig	Chr15	83.333	168	22	5	165	330	16728622	16728785	1.42e-33	150
A1_FTLAMPLICON_contig	Chr15	84.564	149	22	1	191	339	54086178	54086031	1.84e-32	147
A1_FTLAMPLICON_contig	Chr15	75.358	349	54	24	198	531	23512119	23511788	3.08e-30	139
A1_FTLAMPLICON_contig	Chr15	76.016	246	32	20	569	800	48214502	48214734	4.03e-19	102
A1_FTLAMPLICON_contig	Chr07	82.5	240	32	9	189	421	61323415	61323651	3.87e-49	202
A1_FTLAMPLICON_contig	Chr07	81.624	234	38	4	191	421	7952322	7952553	3.01e-45	189
A1_FTLAMPLICON_contig	Chr07	81.197	234	39	4	191	421	65225134	65225365	1.4e-43	183
A1_FTLAMPLICON_contig	Chr07	83.019	212	25	8	191	391	13162337	13162126	5.04e-43	182
A1_FTLAMPLICON_contig	Chr07	80.258	233	43	2	189	419	96041301	96041532	3.03e-40	172
A1_FTLAMPLICON_contig	Chr07	83.069	189	27	5	204	389	96459936	96459750	1.41e-38	167
A1_FTLAMPLICON_contig	Chr07	81.865	193	24	8	191	372	32255045	32254853	3.95e-34	152
A1_FTLAMPLICON_contig	Chr07	83.66	153	22	3	188	339	79989820	79989970	8.55e-31	141
A1_FTLAMPLICON_contig	Chr07	88.235	119	12	2	255	372	93831995	93831878	8.55e-31	141
A1_FTLAMPLICON_contig	Chr07	77.586	174	22	10	274	430	88296237	88296410	3.14e-15	89.8
A1_FTLAMPLICON_contig	Chr07	89.855	69	2	5	891	955	26756230	26756163	1.46e-13	84.2
A1_FTLAMPLICON_contig	Chr04	76.25	400	62	22	189	556	51978790	51979188	5.04e-43	182
A1_FTLAMPLICON_contig	Chr04	77.647	170	33	4	905	1073	1194391	1194226	5.22e-18	99
A1_FTLAMPLICON_contig	Chr04	75.185	270	34	19	708	952	23810699	23810960	1.88e-17	97.1
A1_FTLAMPLICON_contig	Chr10	81.818	220	29	8	183	391	22877140	22876921	8.43e-41	174
A1_FTLAMPLICON_contig	Chr10	82.873	181	24	7	184	361	18545212	18545036	3.05e-35	156
A1_FTLAMPLICON_contig	Chr10	80.814	172	21	10	191	361	837694	837534	8.61e-26	124
A1_FTLAMPLICON_contig	Chr02	76.302	384	54	25	191	565	13674008	13673653	1.09e-39	171
A1_FTLAMPLICON_contig	Chr02	81.879	149	27	0	191	339	41337737	41337589	2.39e-26	126
A1_FTLAMPLICON_contig	Chr02	90.323	62	2	2	895	952	3822507	3822446	6.8e-12	78.7
A1_FTLAMPLICON_contig	Chr14	86.275	153	18	3	189	338	1246004	1246156	1.82e-37	163
A1_FTLAMPLICON_contig	Chr14	81.818	187	31	2	189	372	9185935	9185749	1.1e-34	154
A1_FTLAMPLICON_contig	Chr08	91.045	67	3	3	891	955	37462443	37462378	1.13e-14	87.9
A2_FTLAMPLICON_contig	Chr05	95.147	783	34	4	601	1381	77597839	77597059	0	1249
A2_FTLAMPLICON_contig	Chr05	95.687	371	15	1	21	390	77600025	77599655	1.46e-170	604
A2_FTLAMPLICON_contig	Chr05	96.364	220	4	2	385	604	77598091	77597876	1.26e-96	359
A2_FTLAMPLICON_contig	Chr12	79.856	417	50	15	973	1381	3195458	3195848	6.02e-75	287
B_FTLAMPLICON_contig	Chr17	95.719	1098	17	4	25	1098	79268100	79269191	0	1746
B_FTLAMPLICON_contig	Chr17	97.98	99	2	0	1099	1197	79269764	79269862	1.17e-41	176
B_FTLAMPLICON_contig	Chr15	83.55	231	9	14	996	1197	4931230	4931000	1.17e-46	193
B_FTLAMPLICON_contig	Chr15	85.401	137	9	4	35	169	4932074	4931947	1.99e-29	135
C_FTLAMPLCON_contig	Chr06	94.196	1585	82	8	20	1599	69432864	69434443	0	2507
C_FTLAMPLCON_contig	Chr10	80.148	675	95	19	632	1290	43366740	43367391	8.09e-154	549
C_FTLAMPLCON_contig	Chr15	80.952	420	63	11	632	1043	29071927	29072337	4.07e-97	361
C_FTLAMPLCON_contig	Chr14	87.764	237	11	9	1367	1599	23118770	23118992	4.24e-67	261
C_FTLAMPLCON_contig	Chr14	81.034	174	12	7	20	178	23111743	23111910	2.7e-24	119
C_FTLAMPLCON_contig	Chr17	82.609	115	12	4	407	521	58494966	58494860	4.55e-17	95.3
C_FTLAMPLCON_contig	Chr05	82.759	116	10	5	412	526	62066662	62066768	4.55e-17	95.3
C_FTLAMPLCON_contig	Chr00	90.323	62	6	0	174	235	180634068	180634129	3.55e-13	82.4
C_FTLAMPLCON_contig	Chr00	94.231	52	3	0	174	225	192917993	192918044	1.28e-12	80.5
C_FTLAMPLCON_contig	Chr00	90.909	55	5	0	174	228	120069346	120069400	5.93e-11	75
C_FTLAMPLCON_contig	Chr01	90.323	62	6	0	174	235	28644948	28645009	3.55e-13	82.4
C_FTLAMPLCON_contig	Chr01	92.453	53	4	0	174	226	137016961	137016909	1.65e-11	76.8
C_FTLAMPLCON_contig	Chr01	93.878	49	3	0	408	456	38533438	38533486	5.93e-11	75
C_FTLAMPLCON_contig	Chr03	85	80	10	2	159	236	52911735	52911656	1.28e-12	80.5
C_FTLAMPLCON_contig	Chr18	92.453	53	4	0	174	226	8329152	8329100	1.65e-11	76.8
C_FTLAMPLCON_contig	Chr16	92.453	53	4	0	174	226	3301901	3301953	1.65e-11	76.8
C_FTLAMPLCON_contig	Chr11	92.453	53	4	0	174	226	19130155	19130207	1.65e-11	76.8
C_FTLAMPLCON_contig	Chr11	92.308	52	4	0	174	225	71904871	71904820	5.93e-11	75
D_FTLAMPLICON_contig	Chr03	98.647	813	11	0	19	831	22378795	22379607	0	1450
D_FTLAMPLICON_contig	Chr10	91.63	227	16	2	56	282	42985051	42984828	2.17e-82	311
D_FTLAMPLICON_contig	Chr14	87.755	98	11	1	674	770	42691018	42691115	6.55e-23	113
