# Supplementary material for: Developing Chenopodium ficifolium as a potential B genome diploid model system for genetic characterization and improvement of allotetraploid quinoa (Chenopodium quinoa)
Source: BMC Plant Biol. 2021 Oct 25;21:490. doi: 10.1186/s12870-021-03270-5 (PMC8543794; doi:10.1186/s12870-021-03270-5)
Supplement: Supplementary file 3 — Additional file 3: Table S1-C: Evaluation of flowering time difference between Portsmouth and Quebec accessions. Table S2. Goodness of fit tests. Chi-Square Goodness of fit tests for segregation of FTL1 genotypes, A1A1, A1A2, and A2A2 among the F2 populations of 1st and 2nd experiment. The table also shows the results for the Chi-Square homogeneity tests on the F2 populations of the two experiments. Table S3. BLASTn result of all FTL amplicons to the Cq_PI614886_V1 chromosome assembly of quinoa. Table S4. T-tests. T-Test (Independent sample with unequal variance) results for comparison between P and QC accessions for flowering time, plant height, number of branches, branch angle, and internode length in the two experiments. The mean (de-transformed), df, t-ratio, and the p-value of each test is included. Table S5. Multivariate correlation analysis of traits phenotyped in 1st and 2nd experiments. Table S6. Pairwise t-tests on FTL1 genotypes of 1st and 2nd experiments. Table S7. Unique SNPs identified in C. ficifolium accessions, Portsmouth and Quebec, in reference to FTL1 gene in B-subgenome of quinoa. [file 12870_2021_3270_MOESM3_ESM.zip › Additional file 3_Table S6_Association study.xlsx]

## Sheet: Association analysis
Table S6_Additional file 3: Pairwise t-tests on FTL1 genotypes of 1st and 2nd experiments
** Log transformed data was used for the pair wise comparison between the FTL1 genotypes for each of the phenotypic traits
**Analysis was done using Jmp (JMP Pro. 14.1 Statistical Software, Cary, NC).
1st Experiment
Traits	Genotype	Log transformed mean	De-transformed mean	Comparison to	P value	Letter report
Flowering time (DAS)	A1A1	1.335	21.6272	A1A2	0.01	C
	A1A2	1.381	24.0436	A2A2	< 0.0001	B
	A2A2	1.538	34.5144	A1A1	< 0.0001	A
Plant height (cm)	A1A1	1.576	37.6704	A1A2	0.0011	C
	A1A2	1.675	47.3151	A2A2	< 0.0001	B
	A2A2	1.857	71.9449	A1A1	< 0.0001	A
Number of branches	A1A1	1.149	14.0929	A1A2	0.37	B
	A1A2	1.17	14.7911	A2A2	< 0.0001	B
	A2A2	1.414	25.9418	A1A1	< 0.0001	A
Branch angle (degree)	A1A1	1.833	68.0769	A1A2	0.43	A
	A1A2	1.847	70.3072	A2A2	0.7	A
	A2A2	1.853	71.2853	A1A1	0.31	A
Internode length (cm)	A1A1	0.42	2.63027	A1A2	0.03	B
	A1A2	0.5	3.16228	A2A2	0.1	A
	A2A2	0.44	2.75423	A1A1	0.6	A B
2nd Experiment
Traits	Genotype	Log transformed mean	De transformed mean	Comparison to	p-value	Letter report
Flowering time (DAS)	A1A1	1.274	18.7932	A1A2	0.02	Z
	A1A2	1.313	20.5589	A2A2	<0.0001	Y
	A2A2	1.482	30.3389	A1A1	<0.0001	X
Plant height (cm)	A1A1	1.693	49.3174	A1A2	0.01	Z
	A1A2	1.748	55.9758	A2A2	<0.0001	Y
	A2A2	1.864	73.1139	A1A1	<0.0001	X
Number of branches	A1A1	1.212	16.293	A1A2	0.003	Z
	A1A2	1.278	18.9671	A2A2	<0.0001	Y
	A2A2	1.468	29.3765	A1A1	<0.0001	X
Branch angle (degree)	A1A1	1.844	69.8232	A1A2	0.17	X
	A1A2	1.861	72.6106	A2A2	0.2	X
	A2A2	1.843	69.6627	A1A1	0.96	X
Internode length (cm)	A1A1	0.482	3.03389	A1A2	0.55	X
	A1A2	0.47	2.95121	A2A2	0.0019	X
	A2A2	0.396	2.48886	A1A1	0.0008	Y
