# Supplementary material for: Developing Chenopodium ficifolium as a potential B genome diploid model system for genetic characterization and improvement of allotetraploid quinoa (Chenopodium quinoa)
Source: BMC Plant Biol. 2021 Oct 25;21:490. doi: 10.1186/s12870-021-03270-5 (PMC8543794; doi:10.1186/s12870-021-03270-5)
Supplement: Supplementary file 3 — Additional file 3: Table S1-C: Evaluation of flowering time difference between Portsmouth and Quebec accessions. Table S2. Goodness of fit tests. Chi-Square Goodness of fit tests for segregation of FTL1 genotypes, A1A1, A1A2, and A2A2 among the F2 populations of 1st and 2nd experiment. The table also shows the results for the Chi-Square homogeneity tests on the F2 populations of the two experiments. Table S3. BLASTn result of all FTL amplicons to the Cq_PI614886_V1 chromosome assembly of quinoa. Table S4. T-tests. T-Test (Independent sample with unequal variance) results for comparison between P and QC accessions for flowering time, plant height, number of branches, branch angle, and internode length in the two experiments. The mean (de-transformed), df, t-ratio, and the p-value of each test is included. Table S5. Multivariate correlation analysis of traits phenotyped in 1st and 2nd experiments. Table S6. Pairwise t-tests on FTL1 genotypes of 1st and 2nd experiments. Table S7. Unique SNPs identified in C. ficifolium accessions, Portsmouth and Quebec, in reference to FTL1 gene in B-subgenome of quinoa. [file 12870_2021_3270_MOESM3_ESM.zip › Additional file 3_Table S7_Variant calling.xlsx]

## Sheet: Variants
Table S7_Additional file 3: Unique SNPs identified in C. ficifolium accessions, Portsmouth and Quebec, in reference to FTL1 gene in B-subgenome of quinoa
***The variant calling was done by alignment of sequencing reads of P and QC accessions seperately to B-subgenome-Cq_PI614886_V1 pseudochromosome assembly
and unique SNPs between the accession were filtered at FTL1 gene location of quinoa and combined as presented below.
*** Here the reference allele (Column C) can be considered as either P or QC accessions depending on the Accession (Column E) having the alternate allele (Column D).
In some cases both P and QC are different to each other as well as quinoa. For this case, quinoa is taken as reference
In other cases, deletion was found in either of the P or QC and comparison has been made to Quinoa reference. The deletion details are kept in Column H
*** The FTL1 gene is in minus strand thus transcribing from right ( higher position) to the left (lower position)
*** The annoatation of the FTL1 gene obtained from the reference genome is presented on the right table
*** Variant calling was done using GATK and filtered through VCFtools (VCFtools 0.1.15) and BCFtools (BCFtools 1.7).
									ANNOTATION OF FTL1 GENE IN Cq_PI614886_V1 QUINOA ASSEMBLY
#CHROMOSOME	POSITION	REFERENCE	ALTERNATE	ACCESSION	QUALITY	GENE SECTION	GENE FEATURE		CHROMOSOME	FTL1 GENE SECTION	END POSITION	START POSITION	LENGTH
Chr05	77601505	A	T	P	1186.77	5' UTR			Chr05	exon1	77601298	77601590	292
Chr05	77601431	C	T	P	1365.77	CDS			Chr05	exon2	77601025	77601086	61
Chr05	77601410	A	G	P	1316.77	CDS			Chr05	exon3	77600033	77600073	40
Chr05	77601385	A	G	QC	1164.77	CDS			Chr05	exon4	77596526	77597112	586
Chr05	77601286	T	C	P	1729.77	intron1			Chr05	five_prime_UTR	77601502	77601590	88
Chr05	77601279	G	A	P	1729.77	intron1			Chr05	CDS	77601298	77601501	203
Chr05	77601172	T	A	P	1591.77	intron1			Chr05	CDS	77601025	77601086	61
Chr05	77601137	A	C	QC	2610.77	intron1			Chr05	CDS	77600033	77600073	40
Chr05	77601128	T	A	QC	2700.77	intron1			Chr05	CDS	77596889	77597112	223
Chr05	77601119	A	G	P	1400.77	intron1			Chr05	three_prime_UTR	77596526	77596888	362
Chr05	77601100	C	A	P	1179.77	intron1
Chr05	77601075	G	A	P	1151.77	CDS
Chr05	77601072	A	G	P	1150.77	CDS
Chr05	77601016	T	G	QC	1451.77	intron2
Chr05	77600976	G	A	P	874.77	intron2
Chr05	77600960	C	T,A	P,QC	1227.77	intron2
Chr05	77600923	C	T	P	916.77	intron2
Chr05	77600848	A	G	P	736.77	intron2
Chr05	77600820	T	C	P	286.8	intron2
Chr05	77600799	T	G	P	421.77	intron2
Chr05	77600733	T	C	P	512.77	intron2
Chr05	77600550	C	A	P	828.77	intron2
Chr05	77600537	NA	NA	NA	NA	intron2	Deletion start
Chr05	77600536	C	A	P	781.77	intron2	Deleted in QC
Chr05	77600524	A	T	P	691.77	intron2	Deleted in QC
Chr05	77600505	T	A	P	286.8	intron2	Deleted in QC
Chr05	77600496	C	T	P	286.8	intron2	Deleted in QC
Chr05	77600463	T	A	P	241.84	intron2	Deleted in QC
Chr05	77600454	A	G	P	196.9	intron2	Deleted in QC
Chr05	77600437	G	A	P	196.9	intron2	Deleted in QC
Chr05	77600419	A	T	P	241.84	intron2	Deleted in QC
Chr05	77600418	NA	NA	NA	NA	intron2	Deletion end
Chr05	77600368	G	A	P	286.8	intron2
Chr05	77600261	NA	NA	NA	NA	intron2	Deletion start
Chr05	77600259	T	A	QC	511.77	intron2	Deleted in P
Chr05	77600242	T	A	QC	466.77	intron2	Deleted in P
Chr05	77600239	G	A	QC	421.77	intron2	Deleted in P
Chr05	77600224	C	G	QC	511.77	intron2	Deleted in P
Chr05	77600210	T	A	QC	511.77	intron2	Deleted in P
Chr05	77600171	G	A	QC	511.77	intron2	Deleted in P
Chr05	77600169	T	A	QC	511.77	intron2	Deleted in P
Chr05	77600170	NA	NA	NA	NA	intron2	Deletion end
Chr05	77600137	G	A	QC	247.78	intron2
Chr05	77600019	T	C	QC	916.77	intron3
Chr05	77600016	T	C	QC	916.77	intron3
Chr05	77599991	NA	NA	NA		intron3	Deletion start
Chr05	77599973	C	T	QC	1501.77	intron3	Deleted in P
Chr05	77599962	A	T	QC	1619.77	intron3	Deleted in P
Chr05	77599906	NA	NA	NA	NA	intron3	Deletion end
Chr05	77599896	A	C	QC	1534.77	intron3
Chr05	77599868	A	G	P	376.78	intron3
Chr05	77599860	G	C	P	376.78	intron3
Chr05	77599851	G	A	P	286.8	intron3
Chr05	77599829	G	T	P	62.74	intron3
Chr05	77599824	G	A	P	62.74	intron3
Chr05	77599814	A	G	P	62.74	intron3
Chr05	77599378	C	T	QC	166.77	intron3
Chr05	77597973	A	T	QC	1389.77	intron3
Chr05	77597934	G	T	QC	1628.77	intron3
Chr05	77597930	C	T	QC	1628.77	intron3
Chr05	77597923	T	C	P	466.77	intron3
Chr05	77597866	A	C	P	443.77	intron3
Chr05	77597814	G	A	P	162.8	intron3
Chr05	77597778	G	A	P	39.74	intron3
Chr05	77597767	A	C	P	242.78	intron3
Chr05	77597762	G	A	QC	1627.77	intron3
Chr05	77597706	C	G	P	1096.77	intron3
Chr05	77597646	A	C	QC	1722.77	intron3
Chr05	77597645	C	T	QC	1722.77	intron3
Chr05	77597622	T	G	P	1068.77	intron3
Chr05	77597614	C	T	QC	1816.77	intron3
Chr05	77597608	A	G	QC	1816.77	intron3
Chr05	77597602	C	T	QC	1816.77	intron3
Chr05	77597588	C	T	QC	1906.77	intron3
Chr05	77597585	T	G	QC	2041.77	intron3
Chr05	77597565	G	A	QC	2086.77	intron3
Chr05	77597561	C	T	QC	2086.77	intron3
Chr05	77597557	C	A	QC	2131.77	intron3
Chr05	77597554	A	G	QC	2131.77	intron3
Chr05	77597553	T	A	P	1475.77	intron3
Chr05	77597542	G	C	QC	2131.77	intron3
Chr05	77597523	G	C	P	1991.77	intron3
Chr05	77597520	C	T	QC	1414.77	intron3
Chr05	77597510	C	T	P	2033.77	intron3
Chr05	77597456	A	G	QC	1418.77	intron3
Chr05	77597437	A	T	P	1679.77	intron3
Chr05	77597431	A	T	P	1679.77	intron3
Chr05	77597413	A	G	QC	1764.77	intron3
Chr05	77597411	G	T	P	1501.77	intron3
Chr05	77597354	C	G	P	1564.77	intron3
Chr05	77597294	A	T	QC	1037.77	intron3
Chr05	77597267	A	G	P	2311.77	intron3
Chr05	77597264	A	G	P	2405.77	intron3
Chr05	77597149	A	T	QC	1556.77	intron3
Chr05	77596875	A	G	P	1800.77	3' UTR
Chr05	77596863	C	A	P	1771.77	3' UTR
Chr05	77596844	G	T	P	1812.77	3' UTR
Chr05	77596841	G	T	P	1812.77	3' UTR
Chr05	77596802	T	C	QC	1262.77	3' UTR
Chr05	77596801	C	T	P	1396.77	3' UTR
Chr05	77596751	T	G	P	1271.77	3' UTR
Chr05	77596715	G	A	P	1084.77	3' UTR
Chr05	77596638	A	C	P	863.77	3' UTR
Chr05	77596631	G	A	P	941.77	3' UTR
Chr05	77596587	T	A	P	594.77	3' UTR
Chr05	77596567	T	A	P	421.77	3' UTR
Chr05	77596564	G	A	P	421.77	3' UTR
